# Supplementary material for: Vancomycin-resistant enterococci (VRE) in hospital settings across European borders: a scoping review comparing the epidemiology in the Netherlands and Germany
Source: Antimicrob Resist Infect Control. 2023 Aug 12;12:78. doi: 10.1186/s13756-023-01278-0 (PMC10422769; doi:10.1186/s13756-023-01278-0)
Supplement: Supplementary file 2 — Additional file 2. Dataset presenting the extracted data. [file 13756_2023_1278_MOESM2_ESM.xlsx]

## Sheet: Sheet1
Country	Author	Year(publication)	Year (data)	Location	Design	Hospital	Patient group (ward type)	Sample type	Clinical relevance	Species	Sample size	positive isolate (n)	positive patient (n)	infection (n)	prevalence (%)	incidence (%)	proportion (%)	molecular data
NL	Timmers et al. [33]	2002	1999	Amsterdam	outbreak	university h.	hematology	anal, blood	I&C	E. faecium	287	76	24	2	26.4			vanA (100%)
NL	Van der Steen et al. [34]	2000	2000	Utrecht	outbreak	non-university h.	nephrology	rectal, fecal, urine	C	E. faecium	91	ND	18		19.8			ND
NL	Mascini et al. [35]	2006	2000-03	Utrecht	outbreak	university h.	ICU, other wards	rectal	C	E. faecium	183		27		14.8			ND
NL	Frakking et al. [36]	2018	2012-14	Utrecht	outbreak	teaching h.	ICU, other wards	rectal, blood	I&C	E. faecium	ND		242	22	4.3			vanA (76%), vanB (13%)
NL	Zhou et al. [38]	2018	2014	Groningen	outbreak	university h.	wards	rectal, fecal, sputum, bile	C	E. faecium	ND	36	34					vanB (94%), vanA+vanB (4%)
NL	Weterings et al. [37]	2021	2014-17	South-west NL	outbreak	1 general hospital	ND	rectal	C	E. faecium	158		13		8			ND
NL	Lisotto et al. [39]	2021	2014, 2017	Groningen	outbreak	university h.	wards	rectal, fecal, bile, pus, BSI	I&C	E. faecium	ND	39		3				vanB (100%)
NL	Gast et al. [40]	2021	2018	Tilburg	outbreak	teaching h.	oncology, ICU	rectal, urine	C	E. faecium	ND		19					vanB (100%)
NL	Guiot et al. [48]	1991	1991	Leiden	cross-sectional	university h.	hematology	fecal		E. faecium, E. faecalis	70		9		12.9			ND
NL	Van den Braak et al. [49]	2000	1995-98	Rotterdam, Utrecht, Amsterdam, Nijmegen, Tilburg, Breda	cross-sectional	university h, regional teaching h.	hematology-oncology, ICU	rectal, fecal		E. faecium, E. faecalis	1112	15 (E faecium, 11, E. faecalis, 4)			1.3			ND
NL	Nys et al. [47]	2005	1999-2002	Maastricht, Groningen, Rotterdam	cohort	university h.	surgical wards	fecal		E. faecalis	261	261	3		1.1			ND
NL	Aardema et al. [68]	2015	2009-10	Groningen	cross-sectional	university h.	ICU	ND		ND	962		3		0.3			ND
C-B	Zhou et al. [62]	2017	2012-13	Groningen, Oldenburg	cross-sectional	university h.	ICU, other wards	rectal	C	ND	NL: 445, DE: 102	NL, 6; DE, 4			NL, 1.3%; DE, 3.9%			NL: vanB (100%), DE: vanB (75%)
C-B	Glasner et al. [63]	2021	2017-18	Groningen, Hengelo, Zwolle, Nijmegen, Leeuwarden, Coesfeld, Muenster, Bochum, Detmold, Osnabrück, Greifswald	cross-sectional	8 Dutch, 15 German hospitals	ICU	rectal	C	E. faecium	NL: 1110 DE: 2035	NL, 1; DE, 55.			NL, 0.1%; DE, 2.7%			ND
DE	Elsner et al. [41]	2000	1993-97	Hamburg	outbreak	university h.	pediatric ICU/wards	ND	I&C	E. faecium	ND		32	5				vanA (100%)
DE	Knoll et al. [42]	2005	1999-2001	ND	outbreak	university h.	hematology	urine, fecal, axilla	C	E. faecium	1124		44		3.9			vanA (100%)
DE	Borgmann et al. [43]	2004	2001	south-west Germany	outbreak	university h.	NICU	fecal	C	E. faecium	ND		24					vanA (100%)
DE	Borgmann et al. [44]	2007	2004-05	Baden-Wuerttemberg	outbreak	university h.	ICU, wards	rectal, fecal, wound, organ swabs	I&C	E. faecium	ND		248	94				vanA (100%)
DE	Liese et al. [45]	2019	2010-16	Tübingen	outbreak	university h.	all hospital	rectal, fecal, intraoperative samples, ascites, aspirates, BSI	I&C	E. faecium	ND	773	796	159				vanA (90%)
DE	Bender et al. [46]	2022	2015-19	ND	outbreak	non-university h.	ND	rectal, clinical specimen	I&C	E. faecium	ND		2905	127				vanB (98%), vanA (2%)
DE	Wendt et al. [50]	1999	1995	ND	cross-sectional	university h., community h.	ICU, surgical-medical wards	rectal	C	E. faecium, E. faecalis	552				8.6 (university h), 1.77 (community h)			vanA (80%), vanB (20%)
DE	Gruber et al. [51]	2013	2006-07	Frankfurt am Main	cross-sectional	non-university h.	geriatric clinic	rectal	C	E. faecium	46		7		15.2			ND
DE	Liss et al. [52]	2012	2008-09	Cologne	cross-sectional	university h.	hematology-oncology	fecal	C	ND	513		51		9.9			ND
DE	Messler et al. [60]	2019	2012-13	Cologne	pre-post	university h.	surgical ICU	rectal, clinical samples	C	E. faecium	2485		86		3.6			vanA (61%), vanB (39%)
DE	Neumann et al. [53]	2020	2014-15	Southern Germany	cohort	tertiary care h.	hematology-oncology	rectal	C	E. faecium	1606		111		23.8			vanB (91%), vanA (9%)
DE	Bui et al. [54]	2021	2014-15	Berlin	cross-sectional	university h.	wards (exc. ICU)	rectal	C	E. faecium	4013		48		1.2			ND
DE	Xanthopoulou et al. [55]	2020	2014-18	eastern, western, south- western, northern, central Germany	cross-sectional	university h.(6)	wards (exc. ICU)	rectal	C	E. faecium	16350		263		2014, 0.8; 2015, 1.2; 2016, 1.3; 2017, 1.5; 2018, 2.6			vanB (78.5%), vanA (20.2%), vanA+vanB (1.2%)
DE	Biehl et al. [61]	2022	2016	Cologne, Freiburg, Hamburg, Tübingen	cohort	university h.(4)	hematology-oncology wards	rectal, fecal	C	E. faecium, E. faecalis	2928	E. faecium, 173; E faecalis, 3	176		6			vanB (77.8%), vanA (22%) vanA+vanB (0.2%)
DE	Sommer et al. [56]	2020	2017-18	Saxony	cross-sectional	university h.(25)	all hospital	rectal, wound	C	E. faecium	629				5.7			ND
DE	Heininger et al. [57]	2020	2018	south-west Germany	cross-sectional	university h.	high risk patients	rectal	C	E. faecium	2572		712		27.7			ND
DE	Chhatwal et al. [58]	2020	2018-19	Hannover	cross-sectional	university h.	hematology, oncology	rectal, anal, fecal	C	E. faecium	555		132		23.8			vanB (93%), vanA (7%)
DE	Trautmannsberger et al. [59]	2022	2019-20	Munich	cross-sectional	university children h.	NICU, PICU, surgical-medical wards	rectal	C	E. faecium	693		33		4.8			vanB (54.5%), vanA (45.5%)
DE	Gastmeier et al. [66]	2014	2007-12	nationwide	cross-sectional	ICU-KISS, OP-KISS, Pathogen-KISS	ICU, surgical wards	rectal, BSI, SSI UTI	I&C	E. faecium, E. faecalis	ND	2007-08, 79; 2009-10, 106; 2011-12, 14					from 2007 to 2012: in SSI, 0.87% to 4.58%; in BSI, 4.91% to 12.99%; in UTI, 2.23% to 6.19%	ND
DE	Remschmidt et al. [64]	2018	2007-16	nationwide	cross-sectional	ICU-KISS, OP-KISS	ICU (857), surgical wards (1119)	BSI, SSI, UTI	I	E. faecium, E. faecalis	ND	2007-08, 79; 2009-10, 106; 2011-12, 143; 2013-14, 187; 2014-15, 318.					from 2007/2008 to 2015/2016: overall, 1.4% to 10%; in BSI, 5.9% to 16.7%; in UTI, 2.9% to 9.9%; in SSI, 0.9% to 5%	ND
DE	Correa-Martinez, et al [65]	2022	2016-19	North Rhine-Westphalia	longitudinal	31 microbiology laboratories	ND	BSI	I	E. faecium	ND	755				per 100,000 inhabitants: 2016, 0.48; 2019, 1.48		vanB (93%), vanA (7%)
DE	Brinkwirth et al. [67]	2022	2015-20	nationwide	cross-sectional	ARS	ND	BSI	I	E. faecium	ND	3417				per 100,000 inhabitants: 2015, 1.4%; 2020, 29%		ND
DE	Jones et al. [69]	2004	2000-2002	ND	cross-sectional (surveillance)	169 hospitals	ICU	ND	I&C	E. faecium, E. faecalis	8017						E. faecium, 4.8; E. faecalis, 0.3	ND
DE	Remschmidt et al. [74]	2017	2001-15	nationwide	cohort	SARI (44 hospitals)	ICU (77)	ND	I&C	E. faecium, E. faecalis	263639							ND
DE	Kohlenberg et al. [70]	2009	2005-06	nationwide	cross-sectional	MDR-KISS ICU	ICU (176)	rectal, clinical samples	I&C	E. faecium, E. faecalis	284142		301			per 1000 patient days, 0.1		ND
DE	Scharlach et al. [78]	2011	2006-10	Lower Saxony	cross-sectional	ARMIN - 9 laboratories in Lower Saxony	ND	ND	I&C	E. faecium	6672431	2006, 667; 2010, 2431					2006, 13.6; 2010, 5.6%	ND
DE	Meyer et al. [73]	2011	2007-09	East, North, Southwest, Southeast Germany	cross-sectional	4 university hospitals	all hospital	ND	I&C	E. faecium	896822		2007, 159; 2008, 277; 2009, 423					ND
DE	Kramer et al. [75]	2011	2010	ND	cross-sectional (point prevalence survey)	5 tertiary, 4 secondary care hospitals	ICU, surgical-medical wards	ND	I&C	E. faecium, E. faecalis	3411		12		0.49			ND
DE	Huebner et al. [72]	2015	2012	Munich	cross-sectional (point prevalence survey)	37 acute-care hospitals	ICU, surgical-medical wards	ND	I&C	E. faecium, E. faecalis	7154				0.38			ND
DE	Wegner et al. [76]	2013	2012	ND	cross-sectional (point prevalence survey)	10 tertiary, 20 secondary, 26 primary care hospitals	ICU, surgical-medical wards	ND	I&C	E. faecium, E. faecalis	12968				0.27			ND
DE	Huebner et al. [77]	2016	2014	ND	cross-sectional (point prevalence survey)	45 tertiary, 76 secondary, 208 primary care hospitals	ICU, surgical-medical wards	ND	I&C	E. faecium, E. faecalis	73938	207			0.25			ND
DE	Remschmidt et al. [71]	2017	2014-15	berlin	ecologic	1 university hospital	ICU, surgical-medical wards, hematology-oncology	rectal, clinical samples	I&C	E. faecium, E. faecalis	204054		1430		0.7			ND
